# Supplementary material for: Prediction of additive genetic variances of descendants for complex families based on Mendelian sampling variances
Source: G3 (Bethesda). 2024 Aug 28;14(11):jkae205. doi: 10.1093/g3journal/jkae205 (PMC11540313; doi:10.1093/g3journal/jkae205)
Supplement: jkae205_Supplementary_Data [file jkae205_supplementary_data.zip]

Archive with 3 entries (3 files):
- Supplemental_Material_S1_G3-2024-405313.docx
- Supplemental_Material_S2_G3-2024-405313.r
- Supplemental_Material_S3_G3-2024-405313.docx
