# Supplementary material for: Prediction of additive genetic variances of descendants for complex families based on Mendelian sampling variances
Source: G3 (Bethesda). 2024 Aug 28;14(11):jkae205. doi: 10.1093/g3journal/jkae205 (PMC11540313; doi:10.1093/g3journal/jkae205)
Supplement: jkae205_Supplementary_Data [file jkae205_supplementary_data.zip › Supplemental_Material_S2_G3-2024-405313.r]

# This script shows the functionality that we present in our paper in code.
# The core of it is the function to predict 16-way DH variances (get.16way.DH.var())
# and the simulation of the crossing scheme with MoBPS to show that simulation yields
# the same results.
#
# Functionality to record allele frequency changes, simulate selection in the crossing scheme,
# or predict values for our proposed ExpBVSelGrGrGrOff criterion are included as well
# but were added later.
# 
# The script should be executable without much trouble. To reduce computation time
# of the simulation, I set some dummy setting (e.g., simulation of 600 instead of 60,000 individuals)

rm(list = ls())
gc()
cat(format(Sys.time()))

time.script.start <- Sys.time()

################################################################################
# Use an R version between R3.0 and below R4.3

# MoBPS_1.11.40
# can be downloaded at https://github.com/tpook92/MoBPS/tree/master/Previous%20versions

# if you need to install it, do this here
# install.packages("C:/Users/MyDirectory/MoBPS_1.11.40.tar.gz", repos = NULL, type = "source")

# MoBPS comes with two packages for efficient data storage and matrix handling
#for Linux
#install.packages("RandomFieldsUtils_1.0.6.tar.gz", repos = NULL, type = "source")
#install.packages("miraculix_1.0.5.tar.gz", repos = NULL, type = "source")

#for Windows
#install.packages("RandomFieldsUtils_0.6.6.tar.gz", repos = NULL, type = "source")
#install.packages("miraculix_1.0.0.1.tar.gz", repos = NULL, type = "source")


library(MoBPS)
library(rlist)
library(stringr)

################################################################################

# these were the settings used for the study
# n.inds <- 60000
# n.selected <- 3000
# n.crosses <- 100
# gen.core <- 5
# sel.index.weight.trait1 <- 1
# sel.index.weight.trait2 <- 0
# n.times.corn.genome <- 1
# on.hpc <- TRUE

# these are some simple settings for testing with faster run time
n.inds <- 100
n.selected <- 100
n.crosses <- 7
gen.core <- 1
sel.index.weight.trait1 <- 1
sel.index.weight.trait2 <- 0
n.times.corn.genome <- 1
on.hpc <- FALSE

cat(paste0("number individuals: ", n.inds, "\n"))
cat(paste0("number selected individuals: ", n.selected, "\n"))
cat(paste0("number crosses: ", n.crosses, "\n"))
cat(paste0("number of cores for generating individuals in meiosis is: ", gen.core, "\n"))

cat(paste0(n.times.corn.genome, " times corn genome \n"))

################################################################################
# Definition of functions that will be used later
################################################################################

# this returns the true average effect for a group of individuals
get.average.effect <- function(population, 
                               gen=NULL, 
                               database=NULL, 
                               cohorts=NULL,
                               random.sample=TRUE, 
                               only.additive = TRUE){
  #database <- get.individual.loc(population, gen = get.ngen(population))
  database <- get.individual.loc(population = population, 
                                 gen = gen, 
                                 database = database, 
                                 cohorts = cohorts)
  
  qtl.effects <- get.qtl.effects(population = population)
  if(only.additive){
    
    map <- get.map(population)
    alpha <- matrix(data = 0, nrow = length(qtl.effects[[1]]), ncol = nrow(map))
    colnames(alpha) <- map[,2]
    
    i <- 1
    for(i in 1:length(qtl.effects[[1]])){
      
      a <- (qtl.effects[[1]][[i]][,5] - qtl.effects[[1]][[i]][,3])/2
      
      alpha[i,qtl.effects[[1]][[i]][,6]] <- a
    }
    alpha <- alpha[,colSums(alpha) != 0,drop=FALSE]
    if(nrow(alpha) == 1){
      alpha <- alpha[1,]
    }
    
  } else{
    
    out.qtl.effects <- qtl.effects
    
    qtl.effects <- qtl.effects[order(qtl.effects[,1]),]
    qtl.effects <- qtl.effects[order(qtl.effects[,2]),]
    
    # the B allele is the one coded with 1
    # the additive and dominance value here will also be expressed for the B allele
    a <- (qtl.effects[,5] - qtl.effects[,3])/2
    d <- qtl.effects[,4] - (qtl.effects[,3] + a)
    
    if(!only.additive){
      if(random.sample & nrow(database) > 2500){
        # the random sample consists of 2500 random animals
        db <- get.individual.loc(population, database = database)
        sampled.db <- db[sample(1:nrow(db), size = min(c(2500,nrow(db)))),]
        
        # id <- get.id(population, database = database)
        # sampled.ids <- sort(sample(id, size = min(c(2500,length(id))), replace = FALSE))
        # sampled.db <- get.database(population, id = sampled.ids)
        geno <- get.geno(population, database = sampled.db, use.id = TRUE)
      } else{
        geno <- get.geno(population, database = database, use.id = TRUE)
      }
      
      geno <- geno[sort(get.qtl(population)),, drop=FALSE]
      p <- rowMeans(geno)/2
    } else{
      db <- get.individual.loc(population, database = database)
      sampled.db <- db[sample(1:nrow(db), size = min(c(5,nrow(db)))),]
      geno <- get.geno(population, database = sampled.db, use.id = TRUE)
      geno <- geno[sort(get.qtl(population)),, drop=FALSE]
      p <- rowMeans(geno)/2
    }
    
    alpha <- a + d * ((1-p) - p)
  }
  
  return(alpha)
}


# This gives you the R matrix as defined by Musa and Reinsch 2023 (https://doi.org/10.1101/2023.06.01.543227)
# output is in sparse Matrix in Matrix format
get.R.Musa <- function(population, R.as.list=TRUE,verbose=TRUE,qtl.map=NULL,method=1){
  
  # genetic map
  if(is.null(qtl.map)){
    gmap <- as.data.frame(get.qtl.map(population)[,c(1,2,4,3)])
  } else{
    gmap <- as.data.frame(qtl.map[,c(1,2,4,3)])
  }
  colnames(gmap) <- c("CHR", "SNPName", "Position", "group1")
  gmap[,1] <- as.integer(gmap[,1])
  gmap[,3] <- as.integer(gmap[,3])
  gmap[,4] <- as.numeric(gmap[,4])
  #gmap[,4] <- gmap[,4]*100
  
  
  last.snp.chrom <- c(1,table(gmap[,1]))
  
  i <- 1
  # chromosome wise
  for(i in 2:length(last.snp.chrom)){
    
    # i is chrom num +1
    gmap.chrom <- gmap[sum(last.snp.chrom[1:(i-1)]):sum(last.snp.chrom[2:(i)]),]
    # by splitting the operation per chromosome, 
    # no unnecessary distance that would be 0 anyway are calculated
    myDist <- as.matrix(sapply(1:nrow(gmap.chrom), function(x) abs(gmap.chrom[x,4] - gmap.chrom[,4])))
    
    if(method == 1){
      # this is a Bonk et al. 2016 do it 
      # Mendelian sampling covariability of marker effects and genetic values
      # essentialy, it uses the Haldane mapping function to convert genetic distance to recombination frequencies
      R.chrom <- exp(-2*myDist)/4
    } else if(method ==2){
      # this is according to Santos et al. 2019 Variance of gametic diversity and its application in selection programs
      # essentially, it assumes a linear relationship between genetic distance (Morgan) and recombination frequency
      R.chrom <- -myDist/2+0.25
      R.chrom[myDist > 0.5] <- 0
    }
    
    if(R.as.list){
      if(i == 2){
        R <- list(R.chrom)
      } else{
        R <- c(R,list(R.chrom))
      }
    } else{
      # this process takes the longest
      if(i == 2){
        R <- Matrix::Matrix(R.chrom, sparse = TRUE)
      } else{
        # binding matrices is faster than inserting values
        R <- Matrix::rbind2(
          Matrix::cbind2(R,Matrix::Matrix(data = 0, nrow = nrow(R), ncol = ncol(R.chrom), sparse = TRUE)),
          Matrix::cbind2(Matrix::Matrix(data = 0, nrow = nrow(R.chrom), ncol = ncol(R), sparse = TRUE),R.chrom))
      }
    }
    
    #R[sum(last.snp.chrom[1:(i-1)]):sum(last.snp.chrom[2:(i)]), 
    #sum(last.snp.chrom[1:(i-1)]):sum(last.snp.chrom[2:(i)])] <- R.chrom
    if(verbose){
      print(paste0("Finished chromosome: ", names(last.snp.chrom)[i]))
    }
    # this was an earlier solution which does not work for large number of QTL:
    # myDist <- sapply(1:nrow(gmap), function(x) abs(gmap[x,4] - gmap[,4])) # this line is from Allier Usefullnes
    # 
    # R <- exp(-2*myDist)/4
    # e <- c(1,table(gmap[,1]))
    # 
    # for(i in 2:length(e)){
    #   R[sum(e[1:(i-1)]):sum(e[2:(i)]),-c(sum(e[1:(i-1)]):sum(e[2:(i)]))] <- 0
    # }
    
  }
  return(R)
  # The Matrix package makes storage space of matrices smaller
  # because R is a sparse matrix (has mostly 0)
  #pryr::object_size(R)
}
#m <- get.R.Musa(pop, R.as.list = T)
#length(m)


# this function returns a map only for QTL positions
# traits can be a vector for which trait the QTL map should be created
# if nothing is specified, then all traits are used
# currently, only loci with additive or dominance effect 
# are considered.
# epistatsis not
get.qtl.map <- function(population, use.snp.nr=FALSE,
                        morgan.position.per.chromosome=TRUE, traits = NULL){
  
  qtl.map <- get.map(population,
                     use.snp.nr = use.snp.nr,
                     morgan.position.per.chromosome = morgan.position.per.chromosome)[sort(get.qtl(population)),]
  if(!is.null(traits)){
    map <- get.map(population,
                   use.snp.nr = use.snp.nr,
                   morgan.position.per.chromosome = morgan.position.per.chromosome)
    
    qtl.effects <- get.qtl.effects(population)
    for(trait.i in 1:length(traits)){
      
      for(chrom.i in 1:length(unique(qtl.map[,1]))){
        qtl.effect.chrom <- qtl.effects[[1]][[traits[trait.i]]][qtl.effects[[1]][[traits[trait.i]]][,2] == chrom.i,]
        map.chrom <- map[as.integer(map[,1]) == chrom.i,]
        
        if(trait.i == 1 & chrom.i == 1){
          out.map <- map.chrom[qtl.effect.chrom[,1],]
        } else{
          out.map <- rbind(out.map, map.chrom[qtl.effect.chrom[,1],])
        }
      }
    }
    qtl.map <- out.map
    qtl.map <- out.map[!duplicated(out.map),]
    qtl.map <- qtl.map[order(as.integer(qtl.map[,4])),]
    qtl.map <- qtl.map[order(as.integer(qtl.map[,1])),]
  }
  return(qtl.map)
}
# w <- get.qtl.map(pop, traits = c(4,12))
# w <- get.qtl.map(pop)

# this returns the individual gametic Mendelian sampling variance for every individual
# in the specifie group based on the method presented by 
# Musa and Reinsch 2023 (https://doi.org/10.1101/2023.06.01.543227)
get.gamete.var.Musa.method <- function(population=NULL, 
                                       method=1, 
                                       gen=NULL, 
                                       database=NULL, 
                                       cohorts=NULL,
                                       haplo=NULL,
                                       matrix.crossing.plan=NULL,
                                       genetic.map=NULL,
                                       R.matrix=NULL, 
                                       allele1.effect=NULL,
                                       allele1.effect.trait2=NULL,
                                       verbose=FALSE){
  
  if(is.null(haplo)){
    database <- get.database(population, gen = gen, database = database, 
                             cohorts = cohorts)
    
    #database <- get.database(pop2, gen = 1)
    animal.id <- as.integer(get.id(population, database = database, use.id = TRUE))
    
    haplo <- get.haplo(population, 
                       database = get.database(population, 
                                               id = animal.id))
    
  } else{
    
    animal.id <- rownames(matrix.crossing.plan)
    if(is.null(animal.id)){
      animal.id <- 1:nrow(matrix.crossing.plan)
    }
    
    new.haplo <- as.data.frame(matrix(data = 9L, nrow = nrow(haplo), ncol = nrow(matrix.crossing.plan)*2))
    rownames(new.haplo) <- rownames(haplo)
    haplotype1 <- haplo[,match(matrix.crossing.plan[,1], colnames(haplo)),drop=FALSE]
    haplotype2 <- haplo[,match(matrix.crossing.plan[,2], colnames(haplo)),drop=FALSE]
    
    new.haplo[,seq(from=1,to=ncol(new.haplo), by=2)] <- haplotype1[,,drop=FALSE]
    new.haplo[,seq(from=2,to=ncol(new.haplo), by=2)] <- haplotype2[,,drop=FALSE]
    
    colnames(new.haplo)[seq(from=1,to=ncol(new.haplo), by=2)] <- colnames(haplotype1)
    colnames(new.haplo)[seq(from=2,to=ncol(new.haplo), by=2)] <- colnames(haplotype2)
    
    haplo <- as.matrix(new.haplo)
  }
  
  if(is.null(allele1.effect)){
    allele1.effect.trait2 <- NULL
    # allele substitution effects
    av.eff <- get.average.effect(population, database = database)
    meff <- data.frame(SNPName = names(av.eff), TRAIT = av.eff)
    rownames(meff) <- c()
    
  } else{
    
    if(is.null(allele1.effect.trait2)){
      allele1.effect.trait2 <- allele1.effect
    }
    
    meff <- data.frame(SNPName = names(allele1.effect), TRAIT = allele1.effect)
    meff.trait2 <- data.frame(SNPName = names(allele1.effect.trait2), TRAIT = allele1.effect.trait2)
    
    zero.effect.SNPs <- (meff[,2] == 0) & (meff.trait2[,2] == 0)
    
    # kicking out effects with size 0
    meff <- meff[!zero.effect.SNPs,]
    meff.trait2 <- meff.trait2[!zero.effect.SNPs,]
  }
  
  if(is.null(genetic.map)){
    genetic.map <- get.map(population)
  }
  genetic.map <- genetic.map[genetic.map[,2] %in% meff[,1],]
  
  # subsetting haplos to SNPs for which we have effects
  haplo <- haplo[rownames(haplo) %in% meff[,1],]
  
  # the calculation is the same as in chapter 2 of Musa's dissertation
  # this matrix indicates whether a locus in an animal is heterozygous
  hetero <- (haplo[,seq(from =1, to=ncol(haplo), by = 2)] + haplo[,seq(from =2, to=ncol(haplo), by = 2)]) == 1
  
  # if the beneficial allele(B or 1) is on the first haplotype, then return 1. 
  # If not, return -1. If the position is homozygous, just return 0
  phase.indicator <- ((haplo[,seq(from =1, to=ncol(haplo), by = 2), drop = FALSE]*2)-1)*hetero
  
  # this is setting up the marker effects for every individual individually
  marker.effect.indi <- (phase.indicator*meff[,2])
  marker.effect.indi.trait2 <- (phase.indicator*meff.trait2[,2])
  
  if(is.null(R.matrix)){
    R.matrix <- get.R.Musa(population, R.as.list = TRUE, verbose=verbose, method = method, qtl.map = genetic.map)
  }
  
  if(is.list(R.matrix)){
    gmap <- as.data.frame(genetic.map[,c(1,2,4,3)])
    gmap[,1] <- as.integer(gmap[,1])
    
    last.snp.chrom <- c(1,table(gmap[,1]))
    
    df.msv.chrom <- matrix(NA, nrow = length(last.snp.chrom)-1, ncol = ncol(marker.effect.indi))
    
    for(i in 2:length(last.snp.chrom)){
      marker.effect.indi.chrom <- marker.effect.indi[sum(last.snp.chrom[1:(i-1)]):sum(last.snp.chrom[2:(i)]),,drop=FALSE]
      marker.effect.indi.chrom.trait2 <- marker.effect.indi.trait2[sum(last.snp.chrom[1:(i-1)]):sum(last.snp.chrom[2:(i)]),,drop=FALSE]
      R.matrix.chrom <- R.matrix[[i-1]]
      
      msv.chrom = diag(t(marker.effect.indi.chrom) %*% R.matrix.chrom %*% marker.effect.indi.chrom.trait2)
      
      
      df.msv.chrom[i-1,] <- msv.chrom
      if(verbose){
        prog = max(floor(i/(length(last.snp.chrom))*50),1)
        cat('\r', "|", strrep("#",prog), 
            strrep(" ", 50-prog), "| ", 2*prog, "%", sep="")
      }
    }
    flush.console()
    cat(" \n\r")
    
    msv <- colSums(df.msv.chrom)
    msv <- rbind(msv)
  } else{
    # this is multiplying the whole R matrix with the marker effect vectors
    # since the covariance between chromosoms is 0, I can also multiply R
    # per chromsome and then later add up the chromosome variances
    msv <- sapply(1:ncol(marker.effect.indi),
                  function(indi) (marker.effect.indi[,indi]%*%(R.matrix%*%marker.effect.indi.trait2[,indi]))[1,1]
    )
  }
  
  colnames(msv) <- animal.id
  return(msv)
  
  # msv <- colSums(df.msv.chrom)
  # 
  # return(data.frame(ID = animal.id, 
  #                   gam_var = msv))
}


# the following code is modified code from Allier et al 2019 
# Improving short and long term genetic gain by
# accounting for within family variance in optimal cross
# selection
# from DataSheet_3 from the supplementary
# the calculation is better explained in Allier et al 2019
# Usefulness Criterion and Post-selection Parental Contributions in Multi-parental Crosses: 
#  Application to Polygenic Trait Introgression
# Specifically in supplemetary file S1
get.D.biparental <- function(ObjectGenoP1, ObjectGenoP2){
  # Compute disequilibrium
  tmp <- rbind(ObjectGenoP1,ObjectGenoP2)/2
  D <- crossprod(scale(tmp,scale=FALSE))/2
  
  return(D)
}


# this function produces the c1 matrix needed for the Allier approach
# But I am reusing my old code to get the R matrix from Musa. 
# C1 and R and essentially the same/ can be converted to the other
get.c1 <- function(qtl.map=NULL,method=1,c1.as.list=TRUE,verbose=TRUE){
  # this function produces the c1 object needed for the Allier approach
  # But I am reusing my old code to get the R matrix from Musa. 
  # C1 and R and essentially the same/ can be converted to the other
  
  gmap <- as.data.frame(qtl.map[,c(1,2,4,3)])
  
  colnames(gmap) <- c("CHR", "SNPName", "Position", "group1")
  gmap[,1] <- as.integer(gmap[,1])
  gmap[,3] <- as.integer(gmap[,3])
  gmap[,4] <- as.numeric(gmap[,4])
  
  last.snp.chrom <- c(1,table(gmap[,1]))
  
  # chromosome wise
  for(i in 2:length(last.snp.chrom)){
    
    # i is chrom num +1
    gmap.chrom <- gmap[sum(last.snp.chrom[1:(i-1)]):sum(last.snp.chrom[2:(i)]),]
    # by splitting the operation per chromosome, 
    # no unnecessary distance that would be 0 anyway are calculated
    myDist <- as.matrix(sapply(1:nrow(gmap.chrom), function(x) abs(gmap.chrom[x,4] - gmap.chrom[,4])))
    
    if(method == 1){
      # this is as Bonk et al. 2016 do it 
      # Mendelian sampling covariability of marker effects and genetic values
      # essentialy, it uses the Haldane mapping function to convert genetic distance to recombination frequencies
      R.chrom <- exp(-2*myDist)/4
    } else if(method ==2){
      # this is according to Santos et al. 2019 Variance of gametic diversity and its application in selection programs
      # essentially, it assumes a linear relationship between genetic distance (Morgan mapping function) and recombination frequency
      # instead of Haldane mapping function (method 1)
      R.chrom <- -myDist/2+0.25
      R.chrom[myDist > 0.5] <- 0
    }
    
    if(c1.as.list){
      if(i == 2){
        R <- list(R.chrom)
      } else{
        R <- c(R,list(R.chrom))
      }
    } else{
      # this process takes the longest
      if(i == 2){
        R <- Matrix::Matrix(R.chrom, sparse = TRUE)
      } else{
        # binding matrices is faster than inserting values
        R <- Matrix::rbind2(
          Matrix::cbind2(R,Matrix::Matrix(data = 0, nrow = nrow(R), ncol = ncol(R.chrom), sparse = TRUE)),
          Matrix::cbind2(Matrix::Matrix(data = 0, nrow = nrow(R.chrom), ncol = ncol(R), sparse = TRUE),R.chrom))
      }
    }
    
    if(verbose){
      print(paste0("Finished chromosome: ", names(last.snp.chrom)[i]))
    }
    
  }
  
  if(c1.as.list){
    c1 <- lapply(R, function(R.i) 1-(R.i*2+0.5))
  } else{
    c1 <- 1-(R*2+0.5)
  }
  
  return(c1)
  # The Matrix package makes storage space of matrices smaller
  # because R is a sparse matrix (has mostly 0)
  #pryr::object_size(R)
  
}

#The following function computes the genetic co-variances of two traits in progeny based on marker effects
#and the genotypic covariance matrix in progeny sum.
VarCovProgeny = function(ObjectBeta1, ObjectBeta2, ObjectSigma){
  crossprod(ObjectBeta1,ObjectSigma%*%ObjectBeta2) 
}

# this function calculates the genetic variance of DH lines based on the approach presented
# in our paper. It can also directly convert these into gametic Mendelian Sampling Variances
get.16way.DH.var <- function(haplo, genetic.map, 
                             SNP.effects,
                             SNP.effects.trait2= NULL,
                             matrix.crossing.plan, method = 1, 
                             report.individuals.gamMSV = TRUE,
                             report.offspring.gamMSV = TRUE,
                             report.grandoffspring.gamMSV = TRUE,
                             report.greatgrandoffspring.gamMSV = TRUE){
  
  ##############################################################################
  # if higher order gametic MSV should be reported, lower order gamMSVs need to be calculated
  
  if(report.grandoffspring.gamMSV){
    report.offspring.gamMSV <- TRUE
  }
  if(report.offspring.gamMSV){
    report.individuals.gamMSV <- TRUE
  }
  ##############################################################################
  
  QTL.effects <- rep(0, nrow(genetic.map))
  names(QTL.effects) <- genetic.map[,2]
  
  QTL.effects.trait2 <- rep(0, nrow(genetic.map))
  names(QTL.effects.trait2) <- genetic.map[,2]
  
  
  if(is.null(SNP.effects.trait2)){
    SNP.effects.trait2 <- SNP.effects
  }
  
  
  #names(SNP.effects)[c(1,2)] <- c("Chr1SNP2", "Chr1SNP1")
  # matche takes care for a different order if there should be one
  QTL.effects[match(names(SNP.effects), names(QTL.effects))] <- SNP.effects
  QTL.effects.trait2[match(names(SNP.effects.trait2), names(QTL.effects.trait2))] <- SNP.effects.trait2
  
  
  zero.effect.SNPs <- (QTL.effects == 0) & (QTL.effects.trait2 == 0)
  
  QTL.effects <- QTL.effects[!zero.effect.SNPs]
  QTL.effects.trait2 <- QTL.effects.trait2[!zero.effect.SNPs]
  
  ##############################################################################
  
  QTL.names <- names(QTL.effects)
  
  # if TRUE, raise error
  sum(QTL.names %in% rownames(haplo)) != length(QTL.names)
  
  # if TRUE, raise error
  sum(QTL.names %in% genetic.map[,2]) != length(QTL.names)
  
  #subsetting haplo to haplotypes of interest
  haplo <- haplo[,colnames(haplo) %in% unique(as.vector(matrix.crossing.plan)),drop=FALSE]
  
  # subsetting haplo to SNPs that have an effect
  haplo <- haplo[match(QTL.names, rownames(haplo)),]
  haplo <- haplo*2-1
  
  # subsetting to only SNPs that are variable in the population
  pos.invariable <- abs(rowMeans(haplo)) == 1
  haplo <- haplo[!pos.invariable,]
  
  QTL.effects <- QTL.effects[!pos.invariable]
  QTL.names <- QTL.names[!pos.invariable]
  
  # subsetting genetic map to only QTL positions
  genetic.map.QTL <- genetic.map[match(QTL.names, genetic.map[,2]),]
  genetic.map.QTL.chrom <- list()
  for(chrom.i in 1:length(unique(genetic.map.QTL[,1]))){
    genetic.map.QTL.chrom[[chrom.i]] <- 
      genetic.map.QTL[genetic.map.QTL[,1] == unique(genetic.map.QTL[,1])[chrom.i],,drop=FALSE]
  }
  
  haplo.chrom <- list()
  for(chrom.i in 1:length(unique(genetic.map.QTL[,1]))){
    haplo.chrom[[chrom.i]] <- 
      haplo[rownames(haplo) %in% genetic.map.QTL.chrom[[chrom.i]][,2],,drop=FALSE]
  }
  
  QTL.effects.chrom <- list()
  for(chrom.i in 1:length(unique(genetic.map.QTL[,1]))){
    QTL.effects.chrom[[chrom.i]] <- 
      QTL.effects[names(QTL.effects) %in% genetic.map.QTL.chrom[[chrom.i]][,2]]
  }
  
  QTL.effects.trait2.chrom <- list()
  for(chrom.i in 1:length(unique(genetic.map.QTL[,1]))){
    QTL.effects.trait2.chrom[[chrom.i]] <- 
      QTL.effects.trait2[names(QTL.effects.trait2) %in% genetic.map.QTL.chrom[[chrom.i]][,2]]
  }
  
  # the c1 matrix has on its elements the frequency of recombination between two loci
  c1 <- get.c1(qtl.map = genetic.map.QTL, method = method, c1.as.list = TRUE, verbose = FALSE)
  opposite.c1 <- lapply(c1, function(matrix.i) (1-2*matrix.i))
  opposite.c1.squared <- lapply(opposite.c1, function(elm.i) {elm.i**2})
  opposite.c1.power3 <- lapply(opposite.c1, function(elm.i) {elm.i**3})
  opposite.c1.power4 <- lapply(opposite.c1, function(elm.i) {elm.i**4})
  rm(c1)
  
  ##############################################################################
  comparison.meiosis1.p1 <- c(1,3,5,7,9,11,13,15)
  comparison.meiosis1.p2 <- c(2,4,6,8,10,12,14,16)
  
  comparison.meiosis2.p1 <- c(1,1,2,2,5,5,6,6,9,9,10,10,13,13,14,14)
  comparison.meiosis2.p2 <- c(3,4,3,4,7,8,7,8,11,12,11,12,15,16,15,16)
  
  comparison.meiosis3.p1 <- c(1,1,1,1,2,2,2,2,3,3,3,3,4,4,4,4, 9,9,9,9,10,10,10,10,11,11,11,11,12,12,12,12)
  comparison.meiosis3.p2 <- c(5,6,7,8,5,6,7,8,5,6,7,8,5,6,7,8, 13,14,15,16,13,14,15,16,13,14,15,16,13,14,15,16)
  
  comparison.meiosis4.p1 <- c(1,1,1,1,1,1,1,1,
                              2,2,2,2,2,2,2,2,
                              3,3,3,3,3,3,3,3,
                              4,4,4,4,4,4,4,4,
                              5,5,5,5,5,5,5,5,
                              6,6,6,6,6,6,6,6,
                              7,7,7,7,7,7,7,7,
                              8,8,8,8,8,8,8,8)
  comparison.meiosis4.p2 <- c(9,10,11,12,13,14,15,16,
                              9,10,11,12,13,14,15,16,
                              9,10,11,12,13,14,15,16,
                              9,10,11,12,13,14,15,16,
                              9,10,11,12,13,14,15,16,
                              9,10,11,12,13,14,15,16,
                              9,10,11,12,13,14,15,16,
                              9,10,11,12,13,14,15,16)
  
  comparison.p1 <- c(comparison.meiosis1.p1, comparison.meiosis2.p1, comparison.meiosis3.p1, comparison.meiosis4.p1)
  comparison.p2 <- c(comparison.meiosis1.p2, comparison.meiosis2.p2, comparison.meiosis3.p2, comparison.meiosis4.p2)
  ##############################################################################
  
  entries <- (1:nrow(matrix.crossing.plan))*0
  
  list.DHvar.inds <- as.list(length(haplo.chrom))
  list.DHvar.offspring <- as.list(length(haplo.chrom))
  list.DHvar.grandoffspring <- as.list(length(haplo.chrom))
  list.DHvar.greatgrandoffspring <- as.list(length(haplo.chrom))
  
  chrom.i <- 1
  for(chrom.i in 1:length(haplo.chrom)){
    t.chrom.start <- Sys.time()
    
    list.DHvar.inds.chrom <- as.list(entries)
    list.DHvar.offspring.chrom <- as.list(entries)
    list.DHvar.grandoffspring.chrom <- as.list(entries)
    list.DHvar.greatgrandoffspring.chrom <- as.list(entries)
    
    cross.i <- 1
    for(cross.i in 1:nrow(matrix.crossing.plan)){
      
      DHvar.inds.chrom <- rep(0,8)
      DHvar.offspring.chrom <- rep(0,4)
      DHvar.grandoffspring.chrom <- rep(0,2)
      DHvar.greatgrandoffspring.chrom <- 0
      
      comparison.i <- 1
      for(comparison.i in 1:length(comparison.p1)){
        p1 <- matrix.crossing.plan[cross.i, comparison.p1[comparison.i]]
        p2 <- matrix.crossing.plan[cross.i, comparison.p2[comparison.i]]
        
        ObjectGenoP1 = haplo.chrom[[chrom.i]][, colnames(haplo) == p1]
        ObjectGenoP2 = haplo.chrom[[chrom.i]][, colnames(haplo) == p2]
        
        D <- get.D.biparental(ObjectGenoP1 = ObjectGenoP1, ObjectGenoP2 = ObjectGenoP2)
        
        if(comparison.i %in% 1:8){
          # this is for the founders
          DHvar.greatgrandoffspring.chrom <- DHvar.greatgrandoffspring.chrom + 
            VarCovProgeny(ObjectBeta1 = QTL.effects.chrom[[chrom.i]],
                          ObjectBeta2 = QTL.effects.trait2.chrom[[chrom.i]],
                          ObjectSigma = opposite.c1.power4[[chrom.i]] * D)[1,1]*(4/16)**2
          
          if(report.individuals.gamMSV){
            DHvar.inds.chrom[comparison.i] <- DHvar.inds.chrom[comparison.i] + 
              VarCovProgeny(ObjectBeta1 = QTL.effects.chrom[[chrom.i]],
                            ObjectBeta2 = QTL.effects.trait2.chrom[[chrom.i]],
                            ObjectSigma = opposite.c1[[chrom.i]] * D)[1,1]*(4/2)**2
          }
          
          if(report.offspring.gamMSV){
            #((1+1:8)%/%2)
            #comparison.i <- 1:8
            DHvar.offspring.chrom[((1+comparison.i)%/%2)] <- DHvar.offspring.chrom[((1+comparison.i)%/%2)] + 
              VarCovProgeny(ObjectBeta1 = QTL.effects.chrom[[chrom.i]],
                            ObjectBeta2 = QTL.effects.trait2.chrom[[chrom.i]],
                            ObjectSigma = opposite.c1.squared[[chrom.i]] * D)[1,1]*(4/4)**2
          }
          
          if(report.grandoffspring.gamMSV){
            #1+(comparison.i-1)%/%4
            #comparison.i <- 1:8
            DHvar.grandoffspring.chrom[1+(comparison.i-1)%/%4] <- DHvar.grandoffspring.chrom[1+(comparison.i-1)%/%4] + 
              VarCovProgeny(ObjectBeta1 = QTL.effects.chrom[[chrom.i]],
                            ObjectBeta2 = QTL.effects.trait2.chrom[[chrom.i]],
                            ObjectSigma = opposite.c1.power3[[chrom.i]] * D)[1,1]*(4/8)**2
          }
          
        } else if(comparison.i %in% 9:24){
          # this is for the offspring of founders
          #comparison.i <- 9:24
          
          DHvar.greatgrandoffspring.chrom <- DHvar.greatgrandoffspring.chrom + 
            VarCovProgeny(ObjectBeta1 = QTL.effects.chrom[[chrom.i]],
                          ObjectBeta2 = QTL.effects.trait2.chrom[[chrom.i]],
                          ObjectSigma = opposite.c1.power3[[chrom.i]] * D)[1,1]*(4/16)**2
          
          if(report.offspring.gamMSV){
            DHvar.offspring.chrom[(comparison.i-5)%/%4] <- DHvar.offspring.chrom[(comparison.i-5)%/%4] + 
              VarCovProgeny(ObjectBeta1 = QTL.effects.chrom[[chrom.i]],
                            ObjectBeta2 = QTL.effects.trait2.chrom[[chrom.i]],
                            ObjectSigma = opposite.c1[[chrom.i]] * D)[1,1]*(4/4)**2
          }
          
          if(report.grandoffspring.gamMSV){
            DHvar.grandoffspring.chrom[(comparison.i-1)%/%8] <- DHvar.grandoffspring.chrom[(comparison.i-1)%/%8] + 
              VarCovProgeny(ObjectBeta1 = QTL.effects.chrom[[chrom.i]],
                            ObjectBeta2 = QTL.effects.trait2.chrom[[chrom.i]],
                            ObjectSigma = opposite.c1.squared[[chrom.i]] * D)[1,1]*(4/8)**2
          }
          
        } else if(comparison.i %in% 25:56){
          # this is for the grandoffspring of founders
          #comparison.i <- 25:16
          
          DHvar.greatgrandoffspring.chrom <- DHvar.greatgrandoffspring.chrom + 
            VarCovProgeny(ObjectBeta1 = QTL.effects.chrom[[chrom.i]],
                          ObjectBeta2 = QTL.effects.trait2.chrom[[chrom.i]],
                          ObjectSigma = opposite.c1.squared[[chrom.i]] * D)[1,1]*(4/16)**2
          
          if(report.grandoffspring.gamMSV){
            # 1+(comparison.i-25)%/%16
            #comparison.i <- 25:56
            #comparison.i
            #table(1+(comparison.i-25)%/%16)
            DHvar.grandoffspring.chrom[1+(comparison.i-25)%/%16] <- 
              DHvar.grandoffspring.chrom[1+(comparison.i-25)%/%16] + 
              VarCovProgeny(ObjectBeta1 = QTL.effects.chrom[[chrom.i]],
                            ObjectBeta2 = QTL.effects.trait2.chrom[[chrom.i]],
                            ObjectSigma = opposite.c1[[chrom.i]] * D)[1,1]*(4/8)**2
          }
          
        } else{
          # this is for the greatgrandoffspring of founders
          
          DHvar.greatgrandoffspring.chrom <- DHvar.greatgrandoffspring.chrom + 
            VarCovProgeny(ObjectBeta1 = QTL.effects.chrom[[chrom.i]],
                          ObjectBeta2 = QTL.effects.trait2.chrom[[chrom.i]],
                          ObjectSigma = opposite.c1[[chrom.i]] * D)[1,1]*(4/16)**2
        }
        
        #cat(paste0(comparison.i, "\n"))
      }
      # now all comparisons are finished
      
      list.DHvar.inds.chrom[[cross.i]] <- DHvar.inds.chrom
      list.DHvar.offspring.chrom[[cross.i]] <- DHvar.offspring.chrom
      list.DHvar.grandoffspring.chrom[[cross.i]] <- DHvar.grandoffspring.chrom
      list.DHvar.greatgrandoffspring.chrom[[cross.i]] <- DHvar.greatgrandoffspring.chrom
      
    }
    # now all crosses are finished
    
    list.DHvar.inds[[chrom.i]] <- list.DHvar.inds.chrom
    list.DHvar.offspring[[chrom.i]] <- list.DHvar.offspring.chrom
    list.DHvar.grandoffspring[[chrom.i]] <- list.DHvar.grandoffspring.chrom
    list.DHvar.greatgrandoffspring[[chrom.i]] <- list.DHvar.greatgrandoffspring.chrom
  }
  # now all chromosomes are finished
  
  
  ##############################################################################
  # in this section, adding up all the chromosome variances
  # for individuals (2 founder haplotypes)
  # looping over all chromosomes and adding chromosome variances
  for(i in 1:length(list.DHvar.inds)){
    if(i == 1){
      DHvar.inds <- rlist::list.rbind(list.DHvar.inds[[i]])
    } else{
      DHvar.inds <- DHvar.inds + rlist::list.rbind(list.DHvar.inds[[i]])
    }
  }
  #DHvar.inds <- DHvar.inds*(4/2)**2
  
  # for offspring (4 founder haplotypes)
  # looping over all chromosomes and adding chromosome variances
  for(i in 1:length(list.DHvar.offspring)){
    if(i == 1){
      DHvar.offspring <- rlist::list.rbind(list.DHvar.offspring[[i]])
    } else{
      DHvar.offspring <- DHvar.offspring + rlist::list.rbind(list.DHvar.offspring[[i]])
    }
  }
  #DHvar.offspring <- DHvar.offspring*(4/4)**2
  
  # for grandoffspring (8 founder haplotypes)
  # looping over all chromosomes and adding chromosome variances
  for(i in 1:length(list.DHvar.grandoffspring)){
    if(i == 1){
      DHvar.grandoffspring <- rlist::list.rbind(list.DHvar.grandoffspring[[i]])
    } else{
      DHvar.grandoffspring <- DHvar.grandoffspring + rlist::list.rbind(list.DHvar.grandoffspring[[i]])
    }
  }
  #DHvar.grandoffspring <-DHvar.grandoffspring*(4/8)**2
  
  # for greatgrandoffspring (16 founder haplotypes)
  # looping over all chromosomes and adding chromosome variances
  for(i in 1:length(list.DHvar.greatgrandoffspring)){
    if(i == 1){
      DHvar.greatgrandoffspring <- rlist::list.rbind(list.DHvar.greatgrandoffspring[[i]])
    } else{
      DHvar.greatgrandoffspring <- DHvar.greatgrandoffspring + rlist::list.rbind(list.DHvar.greatgrandoffspring[[i]])
    }
  }
  
  list.DH.var <- list(
    individual.DH.variances=DHvar.inds*report.individuals.gamMSV,
    offspring.DH.variances=DHvar.offspring*report.offspring.gamMSV,
    grandofffspring.DH.variances=DHvar.grandoffspring*report.grandoffspring.gamMSV,
    greatgrandoffspring.DH.variances=DHvar.greatgrandoffspring
  )
  ##############################################################################
  # in this section, variances are used to calculate gametic MSVs
  
  # this calculation is varDH/4 because the conversion factor from DH level to gametes is 4
  # this is 2 haplotypes
  gamMSV.inds <- DHvar.inds/4
  
  # fullsib variances are the sum of parental gametic variances.
  fullsib.var <- gamMSV.inds[,seq(from=1, to=ncol(gamMSV.inds), by=2), drop= FALSE] + 
    gamMSV.inds[,seq(from=2, to=ncol(gamMSV.inds), by=2), drop= FALSE]
  
  # proof of this is in the paper
  # this si 4 haplotypes
  gamMSV.offspring <- (DHvar.offspring - fullsib.var)/4
  
  # the variance of grandoffspring is the sum of the gametic MSVs of the offspring
  # plus the variance of parental means which is varFS_A/4+varFS_B/4
  # this is 
  grandoffpring.var <- (fullsib.var[,seq(from=1, to=ncol(gamMSV.offspring), by=2),drop=FALSE]/4) + 
    (fullsib.var[,seq(from=2, to=ncol(gamMSV.offspring), by=2),drop=FALSE]/4) + 
    gamMSV.offspring[,seq(from=1, to=ncol(gamMSV.offspring), by=2),drop=FALSE] + 
    gamMSV.offspring[,seq(from=2, to=ncol(gamMSV.offspring), by=2),drop=FALSE]
  
  gamMSV.grandoffspring <- (DHvar.grandoffspring - grandoffpring.var)/4
  
  greatgrandoffspring.var <- (grandoffpring.var[,seq(from=1,to=ncol(gamMSV.grandoffspring),by=2),drop=FALSE]/4) +
    (grandoffpring.var[,seq(from=2,to=ncol(gamMSV.grandoffspring),by=2),drop=FALSE]/4) + 
    gamMSV.grandoffspring[,seq(from=1,to=ncol(gamMSV.grandoffspring),by=2),drop=FALSE] +
    gamMSV.grandoffspring[,seq(from=2,to=ncol(gamMSV.grandoffspring),by=2),drop=FALSE]
  
  gamMSV.greatgrandoffspring <- (DHvar.greatgrandoffspring - greatgrandoffspring.var)/4
  
  list.gamMSVs <- list(
    individual.gamMSV=gamMSV.inds*report.individuals.gamMSV,
    offspring.gamMSV=gamMSV.offspring*report.offspring.gamMSV,
    grandofffspring.gamMSV=gamMSV.grandoffspring*report.grandoffspring.gamMSV,
    greatgrandoffspring.gamMSV=gamMSV.greatgrandoffspring*report.greatgrandoffspring.gamMSV
  )
  ##############################################################################
  # the output is a list of data frames, matrices and lists
  # the first entry matrix is the matrix with the crossing plan
  # the second entry is a list of 3 matrices. 
  # The first shows the variances of DH lines from 2-way crosses
  # the second the variances of DH lines from 4-way crosses
  # the third the variances of DH lines from 8-way cross
  # the forth the variances of DH lines from 16-way cross
  # The third entry in the list is a matrix with the gametic MSV of different genotypes
  # The first matrix is contains gametic MSV of individuals/animals, 2-way cross F1
  # The second matrix contains gametic MSV of offspring
  # the third matrix contains gametic MSV of grandoffspring
  # the forth matrix contains gametic MSV of greatgrandoffspring
  
  list.out <- list(
    matrix.crossing.plan = matrix.crossing.plan,
    list.DH.variances = list.DH.var,
    list.gamMSV = list.gamMSVs
  )
  
  gc()
  
  return(list.out)
}

# This function is from supplemenatry of Bijma et al. 2019
ixk <- function(p) {
  x<-qnorm(1-p)		#truncation point
  i<-dnorm(x)/p		#selection intensity
  k<-i*(i-x)		#variance reduction coefficient
  return(c(i,x,k))
}

# this function calculates the value for the ExpBVSelGrGrGrOff criterion
# based on the fraction inputted under "fraction.for.criterion" and "fraction.for.criterion.product",
# it uses ixk() to work out the selection intensity that is applied.
# fraction.for.criterion.product can be a different value, e.g, if the selection 
# intensity in the last step if much higher
calc.ExpBVSelGrGrGrOff <- function(fraction.for.criterion, 
                                   list.gamMSV,
                                   matrix.crossing.plan,
                                   ebvs,
                                   fraction.for.criterion.product=NULL){
  # this function was written for the "prediction of variances" paper
  ebvs <- ebvs[1,]
  if(is.null(fraction.for.criterion.product)){
    fraction.for.criterion.product <- fraction.for.criterion
  }
  
  if(fraction.for.criterion != 1){
    sel.intensity <- ixk(fraction.for.criterion)[1]
    var.reduction <- ixk(fraction.for.criterion)[3] 
  } else{
    sel.intensity <- 0
    var.reduction <- 0
  }
  
  if(fraction.for.criterion.product != 1){
    sel.intensity.product <- ixk(fraction.for.criterion.product)[1]
  } else{
    sel.intensity.product <- 0
  }
  
  ebv.mat <- cbind(
    ebvs[match(stringr::str_remove(matrix.crossing.plan[,1], pattern = "_set1"),names(ebvs))],
    ebvs[match(stringr::str_remove(matrix.crossing.plan[,2], pattern = "_set1"),names(ebvs))],
    ebvs[match(stringr::str_remove(matrix.crossing.plan[,3], pattern = "_set1"),names(ebvs))],
    ebvs[match(stringr::str_remove(matrix.crossing.plan[,4], pattern = "_set1"),names(ebvs))],
    ebvs[match(stringr::str_remove(matrix.crossing.plan[,5], pattern = "_set1"),names(ebvs))],
    ebvs[match(stringr::str_remove(matrix.crossing.plan[,6], pattern = "_set1"),names(ebvs))],
    ebvs[match(stringr::str_remove(matrix.crossing.plan[,7], pattern = "_set1"),names(ebvs))],
    ebvs[match(stringr::str_remove(matrix.crossing.plan[,8], pattern = "_set1"),names(ebvs))],
    
    ebvs[match(stringr::str_remove(matrix.crossing.plan[,9], pattern = "_set1"),names(ebvs))],
    ebvs[match(stringr::str_remove(matrix.crossing.plan[,10], pattern = "_set1"),names(ebvs))],
    ebvs[match(stringr::str_remove(matrix.crossing.plan[,11], pattern = "_set1"),names(ebvs))],
    ebvs[match(stringr::str_remove(matrix.crossing.plan[,12], pattern = "_set1"),names(ebvs))],
    ebvs[match(stringr::str_remove(matrix.crossing.plan[,13], pattern = "_set1"),names(ebvs))],
    ebvs[match(stringr::str_remove(matrix.crossing.plan[,14], pattern = "_set1"),names(ebvs))],
    ebvs[match(stringr::str_remove(matrix.crossing.plan[,15], pattern = "_set1"),names(ebvs))],
    ebvs[match(stringr::str_remove(matrix.crossing.plan[,16], pattern = "_set1"),names(ebvs))]
  )
  
  PA <- rowMeans(ebv.mat)
  
  offspring.var <- list.gamMSV$individual.gamMSV[,c(1,3,5,7)] + 
    list.gamMSV$individual.gamMSV[,c(2,4,6,8)]
  
  sel.offspring.var <- ((1 - var.reduction) * offspring.var)
  
  grandoffspring.var <- sel.offspring.var[,c(1,3)]/4 + 
    sel.offspring.var[,c(2,4)]/4 +
    list.gamMSV$offspring.gamMSV[,c(1,3)] + 
    list.gamMSV$offspring.gamMSV[,c(2,4)]
  
  sel.grandoffspring.var <- ((1 - var.reduction) * grandoffspring.var)
  
  greatgrandoffspring.var <- sel.grandoffspring.var[,1,drop=FALSE]/4 + 
    sel.grandoffspring.var[,2,drop=FALSE]/4 +
    list.gamMSV$grandofffspring.gamMSV[,1,drop=FALSE] + 
    list.gamMSV$grandofffspring.gamMSV[,2,drop=FALSE]
  
  sel.greatgrandoffspring.var <- ((1 - var.reduction) * greatgrandoffspring.var)
  
  greatgreatgrandoffspring.var <- sel.greatgrandoffspring.var/4 +
    sel.greatgrandoffspring.var/4 +
    list.gamMSV$greatgrandoffspring.gamMSV +
    list.gamMSV$greatgrandoffspring.gamMSV
  
  
  
  ExpBVSelGrGrGrOff <- PA + 
    rowMeans(sel.intensity * sqrt(offspring.var)) +
    rowMeans(sel.intensity * sqrt(grandoffspring.var)) +
    sel.intensity * sqrt(greatgrandoffspring.var) +
    sel.intensity.product * sqrt(greatgreatgrandoffspring.var)
  
  #plot(PA, ExpBVSelGrGrGrOff)
  #cor(PA, ExpBVSelGrGrGrOff)
  
  return(unname(ExpBVSelGrGrGrOff))
}

# this function calculates pairwise linkage disequilibrium between all pairs
# of loci
# you can either treat it as a MoBPS-function and provide database and population object
# or you provide the haplo object yourself. The haplo object has to be in the style
# of MoBPS, i.e., SNPs on rows, ncol = 2xn_individuals with column 1 haplotype 1 of ind1
# column 2 haplotype 2 of ind 1, column 3 haplotype 1 of ind 2 and so forth
get.D <- function(population=NULL, 
                  gen=NULL, 
                  database=NULL, 
                  cohorts=NULL,
                  haplo=NULL){
  
  if(is.null(haplo)){
    database <- get.database(population, gen = gen, database = database, 
                             cohorts = cohorts)
    haplo <- get.haplo(population, database = database)
  }
  
  n.snp <- nrow(haplo)
  
  LD.matrix <- matrix(NA, ncol = nrow(haplo), nrow = nrow(haplo))
  rownames(LD.matrix) <- rownames(haplo)
  colnames(LD.matrix) <- rownames(haplo)
  
  geno <- haplo[,c(TRUE,FALSE),drop=FALSE] + haplo[,c(FALSE,TRUE),drop=FALSE]
  af <- rowMeans(geno/2)
  
  snp.i <- 2
  snp.j <- 3
  n.chromosome.strands <- ncol(haplo)
  for(snp.i in 1:n.snp){
    for(snp.j in (snp.i+1):n.snp){
      if(snp.j > n.snp){break}
      
      first.locus.1 <- haplo[snp.i,] == 1
      second.locus.1 <- haplo[snp.j,] == 1
      
      f.11 <- sum(first.locus.1 & second.locus.1)/n.chromosome.strands
      f.10 <- sum(first.locus.1 & !second.locus.1)/n.chromosome.strands
      f.01 <- sum(!first.locus.1 & second.locus.1)/n.chromosome.strands
      f.00 <- sum(!first.locus.1 & !second.locus.1)/n.chromosome.strands
      
      D <- f.11*f.00 - f.10*f.01
      
      LD.matrix[snp.i, snp.j] <- D
      LD.matrix[snp.j, snp.i] <- D
    }
  }
  
  n.individuals <- n.chromosome.strands/2
  
  #######
  # this is for LD within a locus (or better: deviation from HWE genotype frequencies)
  
  # range between +0.25 - -0.25
  exp.frac.het <- 2*af*(1-af)
  obs.frac.het <- rowMeans(geno == 1)
  
  #rowMeans(geno == 0) | rowMeans(geno == 2)
  
  D.loci <- (exp.frac.het - obs.frac.het)/2
  diag(LD.matrix) <- D.loci
  
  ########
  return(LD.matrix)
}

################################################################################
################################################################################

# set to TRUE if you want to us ethe genotypes published by Allier et al. (2019)
# if you set to FALSE, then the script will generate some dummy dataset that will allow 
# testing the script as well
use.Allier.Iodent.genotypes <- FALSE

if(use.Allier.Iodent.genotypes){
  # load in the .RData file
  # you will need to download it first and set to the directory under which 
  # it is stored on your system
  load("/home/WUR/nieho006/paper2/FileS4_Allier_et_al..RData")
  
  raw.map <- DataSimul$MapSimul
  insert.map <- raw.map[,c(2,1,3)]
  insert.map <- cbind(insert.map, NA)
  insert.map[,3] <- insert.map[,3]/100
  
  #
  colnames(insert.map) <- c("Chromosome", "SNP ID", "Morgan position", "BP position")
  
  
  dataset <- t(DataSimul$GenoSimul)
  dataset <- dataset+1
  dataset <- dataset/2
  
  dataset <- dataset[,sort(c(1:ncol(dataset), 1:ncol(dataset)))]
  colnames(dataset) <- paste0(colnames(dataset), c("_set1", "_set2"))
  set.seed(7)
  
  dataset <- dataset[rownames(dataset) %in% insert.map[,2],]
  
  # dataset contains the genotypes. the insert.map object contains the genetic map
  pop <- creating.diploid(map = insert.map, dataset = dataset)
  
} else{
  # 57 dummy individuals created by MoBPS
  pop <- creating.diploid(nindi = 57, nsnp = 40000, chr.nr = 10, chromosome.length = 1.9, dataset = "homorandom")
}

unique(get.map(pop)[,1])
################################################################################
################################################################################
# creating the trait

# this is the targeted genetic correlation between the two traits
target.cor <- 0.7
# this is the genetic variance of trait 1
target.var.trait1 <- 1
# this is the genetic variance of trait 2
target.var.trait2 <- 100

# this is the mean genetic level of trait 1
target.mean.trait1 <- 50
# this is the mean genetic level of trait 2
target.mean.trait2 <- 130

# these are the number of QTLs for trait 1 and 2
QTLs.trait1 <- 500
QTLs.trait2 <- 500

pop <- creating.trait(pop, 
                      mean.target = c(target.mean.trait1, target.mean.trait2), 
                      var.target = c(target.var.trait1, target.var.trait2), 
                      trait.cor = matrix(c(1,target.cor, target.cor, 1), nrow=2), 
                      n.additive = c(QTLs.trait1, QTLs.trait2), 
                      qtl.position.shared = TRUE
)
pop.org.corn <- pop
pop <- pop.org.corn

bvs <- get.bv(pop, gen = 1)
# check the realized correlation between breeding values of the two traits
cor(bvs[1,], bvs[2,])
var(bvs[1,])

dim(get.map(pop))

if(n.times.corn.genome > 1){
  map <- get.map(pop)
  qtl.effects <- get.qtl.effects(pop)
  haplo <- get.haplo(pop, gen = get.ngen(pop))
  
  #########
  # now create the new genome that is n times the corn genome
  
  # make new map
  for(i in 1:n.times.corn.genome){
    if(i == 1){
      new.map <- map
    } else{
      map.tmp <- map
      max.chrom <- max(as.numeric(new.map[,1]))
      
      new.chrom <- as.numeric(map[,1]) + max.chrom
      new.snp.id <- paste0(map.tmp[,2], "_",i)
      
      map.tmp[,1] <- new.chrom
      map.tmp[,2] <- new.snp.id
      
      new.map <- rbind(new.map, map.tmp)
    }
  }
  #tail(new.map)
  # now create the new individuals
  # this will be X times inds
  # but too avoid strong LD, we will draw entire chromosomes randomly
  resample <- function(x, ...) x[sample.int(length(x), ...)]
  
  for(i in 1:n.times.corn.genome){
    if(i == 1){
      new.haplo <- haplo
    } else{
      ord <- resample(seq(from = 1, to = ncol(haplo), by = 2))
      pos.vec <- rep(NA, times = ncol(haplo))
      pos.vec[c(TRUE,FALSE)] <- ord
      pos.vec[c(FALSE,TRUE)] <- ord+1
      
      new.haplo <- rbind(new.haplo, haplo[,pos.vec])
    }
  }
  
  #new.haplo <- haplo[rep(1:nrow(haplo),times = n.times.corn.genome),]
  rownames(new.haplo) <- new.map[,2]
  
  # now create the new QTL effects
  for(i in 1:n.times.corn.genome){
    if(i == 1){
      new.qtl.effects <- qtl.effects
    } else{
      n.traits <- length(qtl.effects[[1]])
      
      trait.i <- 1
      for(trait.i in 1:n.traits){
        qtl.effects.tmp <- qtl.effects[[1]][[trait.i]]
        
        # insert new chromosome positions
        qtl.effects.tmp[,2] <- as.numeric(qtl.effects.tmp[,2]) + max(as.numeric(map[,1]))*(i-1)
        
        # insert new overall position
        qtl.effects.tmp[,6] <- as.numeric(qtl.effects.tmp[,6]) + nrow(map)*(i-1)
        
        new.qtl.effects[[1]][[trait.i]] <- rbind(new.qtl.effects[[1]][[trait.i]], qtl.effects.tmp)
      }
    }
  }
  # tail( new.qtl.effects[[1]][[2]] )
  # tail(new.map)
  
  trait.i <- 1
  for(trait.i in 1:length(new.qtl.effects[[1]])){
    new.qtl.effects[[1]][[trait.i]][,3] <- new.qtl.effects[[1]][[trait.i]][,3] * sqrt(1/n.times.corn.genome)
    new.qtl.effects[[1]][[trait.i]][,5] <- new.qtl.effects[[1]][[trait.i]][,5] * sqrt(1/n.times.corn.genome)
  }
  
  # now make new population object for new species
  pop <- creating.diploid(dataset = new.haplo, map = new.map, real.bv.add = new.qtl.effects[[1]])
}

bvs <- get.bv(pop, gen = 1)
# check the realized correlation between breeding values of the two traits
cor(bvs[1,], bvs[2,])
var(bvs[1,])

################################################################################
################################################################################


haplo <- get.haplo(pop, gen = 1, use.id = TRUE)
matrix.crossing.plan <- matrix(data = NA, nrow = n.crosses, ncol = 16)

set.seed(7)
for(i in 1:nrow(matrix.crossing.plan)){
  matrix.crossing.plan[i,] <- sample(colnames(haplo)[c(TRUE, FALSE)],size = 16, replace = TRUE)
}

# Every column in this matrix refers to a haplotype
# You can see the columns as haplotype A, B, C, D, ..., P
# The crossing scheme is (((AxB) x (CxD))  x  ((ExF) x (GxH)))   x   (((IxJ) x (KxL))  x  ((MxN) x (OxP)))
head(matrix.crossing.plan)
dim(matrix.crossing.plan)

################################################################################
# prepare objects to store results in later

# vector for derived DH variance trait 1
vec.der.DHvar.trait1 <- c()
# vector for derived DH variance trait 2
vec.der.DHvar.trait2 <- c()
# vector for derived covariance in DH lines
vec.der.DHCOV <- c()
# vector for  derived correlation in DH lines
vec.der.DHCOR <- c()
# vector for derived gam MSV trait 1
vec.der.gamMSV.trait1 <- c()
# vector for derived gam MSV trait 2
vec.der.gamMSV.trait2 <- c()
# vector for derived gam MS covariance trait 1 and 2
vec.der.gamMSCOV <- c()
# vector for derived gam MS correlation trait 1 and 2
vec.der.gamMSCOR <- c()

# vector for simulated DH variance trait 1
vec.sim.DHvar.trait1 <- c()
# vector for simulated DH variance trait 2
vec.sim.DHvar.trait2 <- c()
# vector for covariance in simulated DH lines
vec.sim.DHCOV <- c()
# vector for correlation in simulated DH lines
vec.sim.DHCOR <- c()
# vector for simulated gam MSV trait 1
vec.sim.gamMSV.trait1 <- c()
# vector for simulated gam MSV trait 2
vec.sim.gamMSV.trait2 <- c()
# vector for simulated gam MS covariance trait 1 and 2
vec.sim.gamMSCOV <- c()
# vector for simulated gam MS correlation trait 1 and 2
vec.sim.gamMSCOR <- c()

# vector for simulated gam MSV trait 1 of random animals
vec.sim.gamMSV.trait1.rnd <- c()
# vector for simulated gam MSV trait 2 of random animals
vec.sim.gamMSV.trait2.rnd <- c()
# vector for simulated gam MS covariance trait 1 and 2 of random animals
vec.sim.gamMSCOV.rnd <- c()

vec.true.gen.level <- c()
vec.der.gen.level <- c()

################################################################################
vec.F.base.seg <- c()
vec.F.sel.seg <- c()
vec.F.rnd.seg <- c()


vec.av.D.within.chrom.base.seg <- c()
vec.av.D.within.chrom.last.gen.seg <- c()

vec.delta.af.last.gen.seg <- c()
vec.delta.af.last.gen.sel.seg <- c()
################################################################################
# analytical derivation of variances and covariances

time.algebra.start <- Sys.time()

# this can take a bit for every calculation
IN.trait1 <- get.16way.DH.var(haplo = haplo, 
                              genetic.map = get.map(pop), 
                              SNP.effects = get.average.effect(pop, gen = 1)[1,], 
                              SNP.effects.trait2 = get.average.effect(pop, gen = 1)[1,],
                              matrix.crossing.plan = matrix.crossing.plan, 
                              method = 1, 
                              report.individuals.gamMSV = TRUE, 
                              report.offspring.gamMSV = TRUE, 
                              report.grandoffspring.gamMSV = TRUE,
                              report.greatgrandoffspring.gamMSV = TRUE)

IN.trait2 <- get.16way.DH.var(haplo = haplo, 
                              genetic.map = get.map(pop), 
                              SNP.effects = get.average.effect(pop, gen = 1)[2,], 
                              SNP.effects.trait2 = get.average.effect(pop, gen = 1)[2,],
                              matrix.crossing.plan = matrix.crossing.plan, 
                              method = 1, 
                              report.individuals.gamMSV = TRUE, 
                              report.offspring.gamMSV = TRUE, 
                              report.grandoffspring.gamMSV = TRUE,
                              report.greatgrandoffspring.gamMSV = TRUE)

IN.trait1and2 <- get.16way.DH.var(haplo = haplo, 
                                  genetic.map = get.map(pop), 
                                  SNP.effects = get.average.effect(pop, gen = 1)[1,], 
                                  SNP.effects.trait2 = get.average.effect(pop, gen = 1)[2,],
                                  matrix.crossing.plan = matrix.crossing.plan, 
                                  method = 1, 
                                  report.individuals.gamMSV = TRUE, 
                                  report.offspring.gamMSV = TRUE, 
                                  report.grandoffspring.gamMSV = TRUE,
                                  report.greatgrandoffspring.gamMSV = TRUE)


vec.der.DHvar.trait1 <- as.vector(IN.trait1$list.DH.variances$greatgrandoffspring.DH.variances)
vec.der.gamMSV.trait1 <- as.vector(IN.trait1$list.gamMSV$greatgrandoffspring.gamMSV)

vec.der.DHvar.trait2 <- as.vector(IN.trait2$list.DH.variances$greatgrandoffspring.DH.variances)
vec.der.gamMSV.trait2 <- as.vector(IN.trait2$list.gamMSV$greatgrandoffspring.gamMSV)

vec.der.DHCOV <- as.vector(IN.trait1and2$list.DH.variances$greatgrandoffspring.DH.variances)

vec.der.gamMSCOV <- as.vector(IN.trait1and2$list.gamMSV$greatgrandoffspring.gamMSV)


# equation for correlation is cor = cov/(sqrt(vart1*vart2))
vec.der.DHCOR <- vec.der.DHCOV/(sqrt(vec.der.DHvar.trait1*vec.der.DHvar.trait2))

vec.der.gamMSCOR <- vec.der.gamMSCOV/(sqrt(vec.der.gamMSV.trait1*vec.der.gamMSV.trait2))

time.algebra.end <- Sys.time()

cat(paste0("Needed: ",
           as.numeric(round(difftime(time1 = time.algebra.end, time2 = time.algebra.start, units = "mins"),2)),
           " minutes for algebraic variance calculation.\n"
))

################################################################################
# simulation based derivation of variances and covariances

pop.store <- pop
pop <- pop.store 

###################
# if the number of individuals is different from the number of selected individuals
# the script (the long for-loop) below will automatically detect whether the RANDOM or the 
# SELECTED scenario is meant
n.inds
n.selected

make.selection <- n.inds != n.selected
###################
cross.plan.i <- 1
set.seed(7)

cat(format(Sys.time()))
time.simulation.start <- Sys.time()

cross.plan.i <- 1
# loop over all crossing plans
for(cross.plan.i in 1:nrow(matrix.crossing.plan)){
  time.family.start <- Sys.time()
  
  pop <- pop.store 
  
  ids <- as.integer(stringr::str_replace(matrix.crossing.plan[cross.plan.i,], pattern = "_.*", replacement = ""))
  dbAA <- get.database(pop, id = ids[1])
  dbBB <- get.database(pop, id = ids[2])
  dbCC <- get.database(pop, id = ids[3])
  dbDD <- get.database(pop, id = ids[4])
  dbEE <- get.database(pop, id = ids[5])
  dbFF <- get.database(pop, id = ids[6])
  dbGG <- get.database(pop, id = ids[7])
  dbHH <- get.database(pop, id = ids[8])
  dbII <- get.database(pop, id = ids[9])
  dbJJ <- get.database(pop, id = ids[10])
  dbKK <- get.database(pop, id = ids[11])
  dbLL <- get.database(pop, id = ids[12])
  dbMM <- get.database(pop, id = ids[13])
  dbNN <- get.database(pop, id = ids[14])
  dbOO <- get.database(pop, id = ids[15])
  dbPP <- get.database(pop, id = ids[16])
  
  ##############################################################################
  # recording stats of the 16 founders
  
  af.base <- get.allele.freq(pop, database = get.database(pop, id = ids))
  haplo <- get.haplo(pop, database = get.database(pop, id = ids))
  
  a <- get.average.effect(pop, gen = 1)[1,,drop=FALSE]
  #a[,1:10,drop=FALSE]
  af.base.qtl <- af.base[names(af.base) %in% colnames(a)]
  maf.base.qtl <- af.base.qtl
  maf.base.qtl[maf.base.qtl > 0.5] <- 1 - maf.base.qtl[maf.base.qtl > 0.5]
  
  pos.qtl <- rownames(haplo) %in% colnames(a)
  
  geno <- get.geno(population = pop, database = get.database(pop, id = ids))
  geno <- geno[pos.qtl,]
  F.locus.specific.base <- apply(geno, MARGIN = 1, function(rowi) {mean(rowi %in% c(0,2))})

  genic.var.base <- sum(2*af.base.qtl*(1 - af.base.qtl)*a**2)
  var.base.locus.homo <- sum(2*af.base.qtl*(1 - af.base.qtl)*(1 + F.locus.specific.base) *a**2)
  
  vec.F.base.seg <- c(vec.F.base.seg, mean(F.locus.specific.base[maf.base.qtl>0]))
  
  pos.beneficial.qtl <- a > 0
  haplo <- haplo[pos.qtl,]
  
  # here we recode the haplotypes so that 1 codes for the beneficial allele
  haplo.recoded <- haplo
  haplo.recoded[!pos.beneficial.qtl,] <- 1 - haplo.recoded[!pos.beneficial.qtl,]
  D.base <- get.D(haplo = haplo.recoded)
  
  # calculate within-chromosome LD
  map <- get.map(pop)
  # we will make a matrix with just NAs and then only insert sort diagonal block matrices
  # that correspond to within-chromosome LD
  D.base.within.chrom <- matrix(NA, nrow = nrow(D.base), ncol = ncol(D.base))
  
  for(chrom.i in 1:length(unique(map[,1]))){
    map.chrom <- map[map[,1] == unique(map[,1])[chrom.i],]
    snp.chrom <- map.chrom[,2]
    pos.snp.chrom <- rownames(haplo.recoded) %in% snp.chrom
    
    D.base.within.chrom[pos.snp.chrom, pos.snp.chrom] <- D.base[pos.snp.chrom, pos.snp.chrom]
  }
  
  vec.av.D.within.chrom.base.seg <- c(vec.av.D.within.chrom.base.seg, mean(D.base.within.chrom[maf.base.qtl>0,maf.base.qtl>0], na.rm = TRUE))
  
  ##############################################################################
  # creating 2-way F1s
  
  pop <- breeding.diploid(pop, 
                          breeding.size = c(1,0), 
                          selection.m.database = dbAA, 
                          selection.f.database = dbBB, 
                          name.cohort = "AB_FS"
                          , verbose = FALSE
  )
  pop <- breeding.diploid(pop, 
                          breeding.size = c(1,0), 
                          selection.m.database = dbCC, 
                          selection.f.database = dbDD, 
                          name.cohort = "CD_FS"
                          , verbose = FALSE
  )
  pop <- breeding.diploid(pop, 
                          breeding.size = c(1,0), 
                          selection.m.database = dbEE, 
                          selection.f.database = dbFF, 
                          name.cohort = "EF_FS"
                          , verbose = FALSE
  )
  pop <- breeding.diploid(pop, 
                          breeding.size = c(1,0), 
                          selection.m.database = dbGG, 
                          selection.f.database = dbHH, 
                          name.cohort = "GH_FS"
                          , verbose = FALSE
  )
  pop <- breeding.diploid(pop, 
                          breeding.size = c(1,0), 
                          selection.m.database = dbII, 
                          selection.f.database = dbJJ, 
                          name.cohort = "IJ_FS"
                          , verbose = FALSE
  )
  pop <- breeding.diploid(pop, 
                          breeding.size = c(1,0), 
                          selection.m.database = dbKK, 
                          selection.f.database = dbLL, 
                          name.cohort = "KL_FS"
                          , verbose = FALSE
  )
  pop <- breeding.diploid(pop, 
                          breeding.size = c(1,0), 
                          selection.m.database = dbMM, 
                          selection.f.database = dbNN, 
                          name.cohort = "MN_FS"
                          , verbose = FALSE
  )
  pop <- breeding.diploid(pop, 
                          breeding.size = c(1,0), 
                          selection.m.database = dbOO, 
                          selection.f.database = dbPP, 
                          name.cohort = "OP_FS"
                          , verbose = FALSE
  )
  
  
  pop <- breeding.diploid(pop, 
                          breeding.size = c(n.inds,0), 
                          selection.m.cohorts = "AB_FS", 
                          selection.f.cohorts = "CD_FS", 
                          name.cohort = "ABxCD_FS"
                          , verbose = FALSE
                          , generation.cores = ifelse(on.hpc, yes = min(c(gen.core,ncores)), no = 1)
  )
  pop <- breeding.diploid(pop, 
                          breeding.size = c(n.inds,0),
                          selection.m.cohorts = "EF_FS", 
                          selection.f.cohorts = "GH_FS", 
                          name.cohort = "EFxGH_FS"
                          , verbose = FALSE
                          , generation.cores = ifelse(on.hpc, yes = min(c(gen.core,ncores)), no = 1)
  )
  pop <- breeding.diploid(pop, 
                          breeding.size = c(n.inds,0), 
                          selection.m.cohorts = "IJ_FS", 
                          selection.f.cohorts = "KL_FS", 
                          name.cohort = "IJxKL_FS"
                          , verbose = FALSE
                          , generation.cores = ifelse(on.hpc, yes = min(c(gen.core,ncores)), no = 1)
  )
  pop <- breeding.diploid(pop, 
                          breeding.size = c(n.inds,0), 
                          selection.m.cohorts = "MN_FS", 
                          selection.f.cohorts = "OP_FS", 
                          name.cohort = "MNxOP_FS"
                          , verbose = FALSE
                          , generation.cores = ifelse(on.hpc, yes = min(c(gen.core,ncores)), no = 1)
  )
  
  if(make.selection){
    
    #sel.index.weight.trait1 <- 1
    #sel.index.weight.trait2 <- 0
    
    sel.index.weights <- c(sel.index.weight.trait1, sel.index.weight.trait2)
    
    # select individuals
    db.ABxCD_FS.sel <- breeding.diploid(population = pop, 
                                        selection.size = c(n.selected,0), 
                                        selection.m.cohorts = "ABxCD_FS",
                                        selection.criteria = c("bv", "bv"), 
                                        export.selected.database = TRUE, verbose = FALSE
                                        , selection.index.weights.m = sel.index.weights
                                        , selection.index.weights.f = sel.index.weights
    )[,c(1,2,3,3)]
    db.EFxGH_FS.sel <- breeding.diploid(population = pop, 
                                        selection.size = c(n.selected,0), 
                                        selection.m.cohorts = "EFxGH_FS",
                                        selection.criteria = c("bv", "bv"), 
                                        export.selected.database = TRUE, verbose = FALSE
                                        , selection.index.weights.m = sel.index.weights
                                        , selection.index.weights.f = sel.index.weights
    )[,c(1,2,3,3)]
    db.IJxKL_FS.sel <- breeding.diploid(population = pop, 
                                        selection.size = c(n.selected,0), 
                                        selection.m.cohorts = "IJxKL_FS",
                                        selection.criteria = c("bv", "bv"), 
                                        export.selected.database = TRUE, verbose = FALSE
                                        , selection.index.weights.m = sel.index.weights
                                        , selection.index.weights.f = sel.index.weights
    )[,c(1,2,3,3)]
    db.MNxOP_FS.sel <- breeding.diploid(population = pop, 
                                        selection.size = c(n.selected,0), 
                                        selection.m.cohorts = "MNxOP_FS",
                                        selection.criteria = c("bv", "bv"), 
                                        export.selected.database = TRUE, verbose = FALSE
                                        , selection.index.weights.m = sel.index.weights
                                        , selection.index.weights.f = sel.index.weights
    )[,c(1,2,3,3)]
    
    # generate offspring from selected 4-way F1 individuals
    pop <- breeding.diploid(pop, 
                            breeding.size = c(n.inds,0), 
                            max.offspring = ceiling(n.inds/n.selected), 
                            # max.mating.pair = 1, # removed this because this restriction causes way too long run time
                            selection.m.database =  db.ABxCD_FS.sel,
                            selection.f.database =  db.EFxGH_FS.sel,
                            name.cohort = "ABCDxEFGH_FS"
                            , verbose = FALSE
                            , generation.cores = ifelse(on.hpc, yes = min(c(gen.core,ncores)), no = 1)
                            #, generation.cores = 1
    )
    pop <- breeding.diploid(pop, 
                            breeding.size = c(n.inds,0), 
                            max.offspring = ceiling(n.inds/n.selected), 
                            # max.mating.pair = 1, # removed this because this restriction causes way too long run time
                            selection.m.database =  db.IJxKL_FS.sel,
                            selection.f.database =  db.MNxOP_FS.sel,
                            name.cohort = "IJKLxMNOP_FS"
                            , verbose = FALSE
                            , generation.cores = ifelse(on.hpc, yes = min(c(gen.core,ncores)), no = 1)
    )
    
    # select individuals
    db.ABCDxEFGH_FS.sel <- breeding.diploid(population = pop, 
                                            selection.size = c(n.selected,0), 
                                            selection.m.cohorts = "ABCDxEFGH_FS",
                                            selection.criteria = c("bv", "bv"), 
                                            export.selected.database = TRUE, verbose = FALSE
                                            , selection.index.weights.m = sel.index.weights
                                            , selection.index.weights.f = sel.index.weights
    )[,c(1,2,3,3)]
    db.IJKLxMNOP_FS.sel <- breeding.diploid(population = pop, 
                                            selection.size = c(n.selected,0), 
                                            selection.m.cohorts = "IJKLxMNOP_FS",
                                            selection.criteria = c("bv", "bv"), 
                                            export.selected.database = TRUE, verbose = FALSE
                                            , selection.index.weights.m = sel.index.weights
                                            , selection.index.weights.f = sel.index.weights
    )[,c(1,2,3,3)]
    
    
    # generate offspring from selected 8-way F1 individuals
    pop <- breeding.diploid(pop, 
                            breeding.size = c(n.inds,0), 
                            max.offspring = ceiling(n.inds/n.selected), 
                            # max.mating.pair = 1, # removed this because this restriction causes way too long run time
                            selection.m.database = db.ABCDxEFGH_FS.sel,
                            selection.f.database = db.IJKLxMNOP_FS.sel,
                            name.cohort = "ABCDEFGHxIJKLMNOP_FS"
                            , verbose = FALSE
                            , generation.cores = ifelse(on.hpc, yes = min(c(gen.core,ncores)), no = 1)
    )
    
    # select the final 16-way F1 individuals
    db.ABCDEFGHxIJKLMNOP_FS.sel <- breeding.diploid(population = pop, 
                                                    selection.size = c(n.selected,0), 
                                                    selection.m.cohorts = "ABCDEFGHxIJKLMNOP_FS",
                                                    selection.criteria = c("bv", "bv"), 
                                                    export.selected.database = TRUE, verbose = FALSE
                                                    , selection.index.weights.m = sel.index.weights
                                                    , selection.index.weights.f = sel.index.weights
    )[,c(1,2,3,3)]
    
    
    #############################################
    # this is for the selected animals
    
    gamMSV.trait1 <- get.gamete.var.Musa.method(population = pop, 
                                                method = 1, 
                                                database = db.ABCDEFGHxIJKLMNOP_FS.sel,
                                                genetic.map = get.map(pop), 
                                                allele1.effect = get.average.effect(pop, gen = 1)[1,], 
                                                allele1.effect.trait2 = get.average.effect(pop, gen = 1)[1,], 
                                                verbose = FALSE)
    gamMSV.trait2 <- get.gamete.var.Musa.method(population = pop, 
                                                method = 1, 
                                                database = db.ABCDEFGHxIJKLMNOP_FS.sel,
                                                genetic.map = get.map(pop), 
                                                allele1.effect = get.average.effect(pop, gen = 1)[2,], 
                                                allele1.effect.trait2 = get.average.effect(pop, gen = 1)[2,], 
                                                verbose = FALSE)
    gamMSCOV.trait1and2 <- get.gamete.var.Musa.method(population = pop, 
                                                      method = 1, 
                                                      database = db.ABCDEFGHxIJKLMNOP_FS.sel,
                                                      genetic.map = get.map(pop), 
                                                      allele1.effect = get.average.effect(pop, gen = 1)[1,], 
                                                      allele1.effect.trait2 = get.average.effect(pop, gen = 1)[2,], 
                                                      verbose = FALSE)
    
    vec.sim.gamMSV.trait1 <- c(vec.sim.gamMSV.trait1, mean(gamMSV.trait1))
    vec.sim.gamMSV.trait2 <- c(vec.sim.gamMSV.trait2, mean(gamMSV.trait2))
    vec.sim.gamMSCOV <- c(vec.sim.gamMSCOV, mean(gamMSCOV.trait1and2))
    
    
    # generate offspring from selected 16-way F1 individuals
    # these offspring will later be selected and their average breeding value will be recorded
    # so that we an later check the correlated of this average BV to the prediction with the ExpBVSelGrGrGrOff criterion
    pop <- breeding.diploid(pop, 
                            breeding.size = c(n.inds,0), 
                            max.offspring = ceiling(n.inds/n.selected), 
                            # max.mating.pair = 1, # removed this because this restriction causes way too long run time
                            selection.m.database = db.ABCDEFGHxIJKLMNOP_FS.sel,
                            selection.f.database = db.ABCDEFGHxIJKLMNOP_FS.sel,
                            name.cohort = "ABCDEFGHIJKLMNOPxABCDEFGHIJKLMNOP_FS"
                            , verbose = FALSE
                            , generation.cores = ifelse(on.hpc, yes = min(c(gen.core,ncores)), no = 1)
    )
    
    # select the 16-way F2 individuals
    db.ABCDEFGHIJKLMNOPxABCDEFGHIJKLMNOP_FS.sel <- breeding.diploid(population = pop, 
                                                                    selection.size = c(n.selected,0), 
                                                                    selection.m.cohorts = "ABCDEFGHIJKLMNOPxABCDEFGHIJKLMNOP_FS",
                                                                    selection.criteria = c("bv", "bv"), 
                                                                    export.selected.database = TRUE, verbose = FALSE
                                                                    , selection.index.weights.m = sel.index.weights
                                                                    , selection.index.weights.f = sel.index.weights
    )[,c(1,2,3,3)]
    
    vec.true.gen.level <- c(vec.true.gen.level, mean(get.bv(pop, database = db.ABCDEFGHIJKLMNOPxABCDEFGHIJKLMNOP_FS.sel)[1,]))
    
    #############################################
    # this is for random animals
    
    # select random animals
    db.ABCDEFGHxIJKLMNOP_FS.rnd <- breeding.diploid(population = pop, 
                                                    selection.size = c(n.selected,0), 
                                                    selection.m.cohorts = "ABCDEFGHxIJKLMNOP_FS",
                                                    selection.criteria = c("random", "random"), 
                                                    export.selected.database = TRUE, verbose = FALSE
    )[,c(1,2,3,3)]
    
    ######################################
    ##########################
    # recording some properties for random individuals of last generation
    #
    # we only need to calculate D. This is because selection could induce negative D
    # even if there was no LD in the unselected individuals. To prove that this 
    # negative LD is heritable, we calculate D within chromosomes of the not yet selected
    # individuals
    haplo <- get.haplo(pop, database = db.ABCDEFGHxIJKLMNOP_FS.rnd)
    pos.qtl <- rownames(haplo) %in% colnames(a)
    
    haplo.qtl <- haplo[pos.qtl,]
    pos.beneficial.qtl <- a > 0
    
    # here we recode the haplotypes so that 1 codes for the beneficial allele
    haplo.recoded <- haplo.qtl
    haplo.recoded[!pos.beneficial.qtl,] <- 1 - haplo.recoded[!pos.beneficial.qtl,]
    
    D.last.gen <- get.D(population = pop, haplo = haplo.recoded)
    map <- get.map(pop)
    D.last.gen.within.chrom <- matrix(NA, nrow = nrow(D.last.gen), ncol = ncol(D.last.gen))
    
    for(chrom.i in 1:length(unique(map[,1]))){
      map.chrom <- map[map[,1] == unique(map[,1])[chrom.i],]
      snp.chrom <- map.chrom[,2]
      pos.snp.chrom <- rownames(haplo.recoded) %in% snp.chrom
      
      D.last.gen.within.chrom[pos.snp.chrom, pos.snp.chrom] <- D.last.gen[pos.snp.chrom, pos.snp.chrom]
    }
    
    vec.av.D.within.chrom.last.gen.seg <- 
      c(vec.av.D.within.chrom.last.gen.seg, 
        mean(D.last.gen.within.chrom[maf.base.qtl>0,maf.base.qtl>0], na.rm = TRUE))
    
    ##################################
    # recording some properties for selected individuals of last generation
    af.last.gen.sel <- get.allele.freq(pop, database = db.ABCDEFGHxIJKLMNOP_FS.sel)
    haplo <- get.haplo(pop, database = db.ABCDEFGHxIJKLMNOP_FS.sel)
    a <- get.average.effect(pop, gen = 1)[1,,drop=FALSE]
    af.qtl.last.gen.sel <- af.last.gen.sel[names(af.last.gen.sel) %in% colnames(a)]
    pos.qtl <- rownames(haplo) %in% colnames(a)
    
    geno <- get.geno(population = pop, database = db.ABCDEFGHxIJKLMNOP_FS.sel)
    geno <- geno[pos.qtl,]
    F.locus.specific.sel <- apply(geno, MARGIN = 1, function(rowi) {mean(rowi %in% c(0,2))})
    vec.F.sel.seg <- c(vec.F.sel.seg, mean(F.locus.specific.sel[maf.base.qtl>0]))
    
    haplo.qtl <- haplo[pos.qtl,]
    pos.beneficial.qtl <- a > 0
    
    # here we recode the haplotypes so that 1 codes for the beneficial allele
    haplo.recoded <- haplo.qtl
    haplo.recoded[!pos.beneficial.qtl,] <- 1 - haplo.recoded[!pos.beneficial.qtl,]
    
    D.last.gen.sel <- get.D(population = pop, haplo = haplo.recoded)
    
    delta.af.last.gen.sel <- (af.qtl.last.gen.sel - af.base.qtl)
    delta.af.last.gen.sel[a < 0] <- delta.af.last.gen.sel[a < 0]*-1
    vec.delta.af.last.gen.sel.seg <- c(vec.delta.af.last.gen.sel.seg, mean(delta.af.last.gen.sel[maf.base.qtl>0]))
    
  } else{
    # this is for the case when we do not make selections
    
    pop <- breeding.diploid(pop, 
                            breeding.size = c(n.inds,0), 
                            max.offspring = c(1,1), 
                            # max.mating.pair = 1, # removed this because this restriction causes way too long run time
                            selection.m.cohorts = "ABxCD_FS", 
                            selection.f.cohorts = "EFxGH_FS", 
                            name.cohort = "ABCDxEFGH_FS"
                            , verbose = FALSE
                            , generation.cores = ifelse(on.hpc, yes = min(c(gen.core,ncores)), no = 1)
                            #, generation.cores = 1
    )
    pop <- breeding.diploid(pop, 
                            breeding.size = c(n.inds,0), 
                            max.offspring = 1, 
                            # max.mating.pair = 1, # removed this because this restriction causes way too long run time
                            selection.m.cohorts = "IJxKL_FS", 
                            selection.f.cohorts = "MNxOP_FS", 
                            name.cohort = "IJKLxMNOP_FS"
                            , verbose = FALSE
                            , generation.cores = ifelse(on.hpc, yes = min(c(gen.core,ncores)), no = 1)
                            #, generation.cores = 1
    )
    
    
    pop <- breeding.diploid(pop, 
                            breeding.size = c(n.inds,0), 
                            max.offspring = 1, 
                            #max.mating.pair = 1, # removed this because this restriction causes way too long run time
                            selection.m.cohorts = "ABCDxEFGH_FS", 
                            selection.f.cohorts = "IJKLxMNOP_FS", 
                            name.cohort = "ABCDEFGHxIJKLMNOP_FS"
                            , verbose = FALSE
                            , generation.cores = ifelse(on.hpc, yes = min(c(gen.core,ncores)), no = 1)
    )
    
    gamMSV.trait1 <- get.gamete.var.Musa.method(population = pop, 
                                                method = 1, 
                                                cohorts = "ABCDEFGHxIJKLMNOP_FS", 
                                                matrix.crossing.plan = get.map(pop), 
                                                allele1.effect = get.average.effect(pop, gen = 1)[1,], 
                                                allele1.effect.trait2 = get.average.effect(pop, gen = 1)[1,], 
                                                verbose = FALSE)
    gamMSV.trait2 <- get.gamete.var.Musa.method(population = pop, 
                                                method = 1, 
                                                cohorts = "ABCDEFGHxIJKLMNOP_FS", 
                                                matrix.crossing.plan = get.map(pop), 
                                                allele1.effect = get.average.effect(pop, gen = 1)[2,], 
                                                allele1.effect.trait2 = get.average.effect(pop, gen= 1)[2,], 
                                                verbose = FALSE)
    gamMSCOV.trait1and2 <- get.gamete.var.Musa.method(population = pop, 
                                                      method = 1, 
                                                      cohorts = "ABCDEFGHxIJKLMNOP_FS", 
                                                      matrix.crossing.plan = get.map(pop), 
                                                      allele1.effect = get.average.effect(pop, gen = 1)[1,], 
                                                      allele1.effect.trait2 = get.average.effect(pop, gen = 1)[2,], 
                                                      verbose = FALSE)
    
    # making 16-way DH population
    pop <- breeding.diploid(pop, 
                            breeding.size = c(n.inds,0), 
                            max.offspring = 1, 
                            dh.mating = TRUE,
                            selection.m.cohorts = "ABCDEFGHxIJKLMNOP_FS", 
                            selection.f.cohorts = "ABCDEFGHxIJKLMNOP_FS", 
                            name.cohort = "ABCDEFGHIJKLMNOP_DH"
                            , verbose = FALSE
                            , generation.cores = ifelse(on.hpc, yes = min(c(gen.core,ncores)), no = 1)
    )
    
    # making 16-way F2 population
    pop <- breeding.diploid(pop, 
                            breeding.size = c(n.inds,0), 
                            max.offspring = 1, 
                            dh.mating = TRUE,
                            selection.m.cohorts = "ABCDEFGHxIJKLMNOP_FS", 
                            selection.f.cohorts = "ABCDEFGHxIJKLMNOP_FS", 
                            name.cohort = "ABCDEFGHIJKLMNOPxABCDEFGHIJKLMNOP_FS"
                            , verbose = FALSE
                            , generation.cores = ifelse(on.hpc, yes = min(c(gen.core,ncores)), no = 1)
    )
    
    vec.true.gen.level <- c(vec.true.gen.level, mean(get.bv(pop, cohorts = "ABCDEFGHIJKLMNOPxABCDEFGHIJKLMNOP_FS")[1,]))
    
    
    bvs <- get.bv(population = pop, cohorts = "ABCDEFGHIJKLMNOP_DH")
    
    vec.sim.DHvar.trait1 <- c(vec.sim.DHvar.trait1, var(bvs[1,]))
    vec.sim.DHvar.trait2 <- c(vec.sim.DHvar.trait2, var(bvs[2,]))
    vec.sim.DHCOV <- c(vec.sim.DHCOV, cov(bvs[1,], bvs[2,]))
    vec.sim.DHCOR <- c(vec.sim.DHCOR, cor(bvs[1,], bvs[2,]))
    
    vec.sim.gamMSV.trait1 <- c(vec.sim.gamMSV.trait1, mean(gamMSV.trait1))
    vec.sim.gamMSV.trait2 <- c(vec.sim.gamMSV.trait2, mean(gamMSV.trait2))
    vec.sim.gamMSCOV <- c(vec.sim.gamMSCOV, mean(gamMSCOV.trait1and2))
    
    
    ############################################################################
    # recording some properties of last gen
    ############################################################################
    
    db.ABCDEFGHxIJKLMNOP_FS.rnd <- get.individual.loc(pop, cohorts = "ABCDEFGHxIJKLMNOP_FS")
    
    # sampling random 3000 individuals to record LD and AF stats
    if(nrow(db.ABCDEFGHxIJKLMNOP_FS.rnd) > 3000){
      db.ABCDEFGHxIJKLMNOP_FS.rnd <- breeding.diploid(population = pop, 
                                                      selection.size = c(3000,0), 
                                                      selection.m.cohorts = "ABCDEFGHxIJKLMNOP_FS",
                                                      selection.criteria = c("random", "random"), 
                                                      export.selected.database = TRUE, verbose = FALSE
      )[,c(1,2,3,3)]
    }
    
    # recording some properties for random individuals of last generation
    af.last.gen <- get.allele.freq(pop, database = db.ABCDEFGHxIJKLMNOP_FS.rnd)
    haplo <- get.haplo(pop, database = db.ABCDEFGHxIJKLMNOP_FS.rnd)
    a <- get.average.effect(pop, gen = 1)[1,,drop=FALSE]
    af.qtl.last.gen <- af.last.gen[names(af.last.gen) %in% colnames(a)]
    pos.qtl <- rownames(haplo) %in% colnames(a)
    
    haplo.qtl <- haplo[pos.qtl,]
    pos.beneficial.qtl <- a > 0
    
    # here we recode the haplotypes so that 1 codes for the beneficial allele
    haplo.recoded <- haplo.qtl
    haplo.recoded[!pos.beneficial.qtl,] <- 1 - haplo.recoded[!pos.beneficial.qtl,]
    
    D.last.gen <- get.D(population = pop, haplo = haplo.recoded)
    
    delta.af.last.gen <- (af.qtl.last.gen - af.base.qtl)
    delta.af.last.gen[a < 0] <- delta.af.last.gen[a < 0]*-1
    vec.delta.af.last.gen.seg <- c(vec.delta.af.last.gen.seg, mean(delta.af.last.gen[maf.base.qtl>0]))
    
    geno <- get.geno(population = pop, database = db.ABCDEFGHxIJKLMNOP_FS.rnd)
    geno <- geno[pos.qtl,]
    F.locus.specific.last.gen <- apply(geno, MARGIN = 1, function(rowi) {mean(rowi %in% c(0,2))})
    vec.F.rnd.seg <- c(vec.F.rnd.seg, mean(F.locus.specific.last.gen[maf.base.qtl>0]))
    
    map <- get.map(pop)
    D.last.gen.within.chrom <- matrix(NA, nrow = nrow(D.last.gen), ncol = ncol(D.last.gen))
    for(chrom.i in 1:length(unique(map[,1]))){
      map.chrom <- map[map[,1] == unique(map[,1])[chrom.i],]
      snp.chrom <- map.chrom[,2]
      pos.snp.chrom <- rownames(haplo.recoded) %in% snp.chrom
      
      D.last.gen.within.chrom[pos.snp.chrom, pos.snp.chrom] <- D.last.gen[pos.snp.chrom, pos.snp.chrom]
    }
    
    vec.av.D.within.chrom.last.gen.seg <- 
      c(vec.av.D.within.chrom.last.gen.seg, mean(D.last.gen.within.chrom[maf.base.qtl>0,maf.base.qtl>0], na.rm = TRUE))
  }
  time.family.end <- Sys.time()
  
  duration.fam <- round(difftime(time1 = time.family.end, time2 = time.family.start, units = "mins"), digits = 4)
  
  gc()
  cat(paste0("Finished cross plan ", cross.plan.i, " in ", duration.fam, " minutes.\n"))
}

vec.sim.gamMSCOR <- vec.sim.gamMSCOV/(sqrt(vec.sim.gamMSV.trait1*vec.sim.gamMSV.trait2))
if(make.selection){
  vec.sim.gamMSCOR.rnd <- vec.sim.gamMSCOV.rnd/(sqrt(vec.sim.gamMSV.trait1.rnd*vec.sim.gamMSV.trait2.rnd))
}

time.simulation.end <- Sys.time()

################################################################################
################################################################################
# recording how similar decisions are when using properties of selected vs random

vec.true.gen.level
tbvs <- get.bv(pop, gen = 1, use.id = TRUE)
vec.der.gen.level <- as.vector(
  calc.ExpBVSelGrGrGrOff(fraction.for.criterion = n.selected/n.inds, 
                         list.gamMSV = IN.trait1$list.gamMSV, 
                         matrix.crossing.plan = IN.trait1$matrix.crossing.plan, 
                         ebvs = tbvs)
)

plot(vec.true.gen.level, vec.der.gen.level)
cor(vec.true.gen.level, vec.der.gen.level)

PA <- as.vector(
  calc.ExpBVSelGrGrGrOff(fraction.for.criterion = 0.999999, 
                         list.gamMSV = IN.trait1$list.gamMSV, 
                         matrix.crossing.plan = IN.trait1$matrix.crossing.plan, 
                         ebvs = tbvs)
)

# calculate the correlation
# between observed (true) genetic level and predicted genetic level
cor.der.true <- cor(vec.der.gen.level, vec.true.gen.level)

cor.der.PA <- cor(vec.der.gen.level, PA)
cor.true.PA <- cor(vec.true.gen.level, PA)

cor.der.true.spearman <- cor(vec.der.gen.level, vec.true.gen.level, method = "spearman")

# pearson correlation between predicted and observed genetic level in last generation
cor.der.true

# pearson correlation between observed genetic level in last generation and parent average breeding value
cor.true.PA

# predicted 16-way DH variance
vec.der.DHvar.trait1

# observed 16-way DH variance (only available in the RANDOM scenario)
vec.sim.DHvar.trait1

plot(vec.sim.DHvar.trait1, vec.der.DHvar.trait1)
cor(vec.sim.DHvar.trait1, vec.der.DHvar.trait1)

# gametic MSV predicted and observed and their correlation
vec.der.gamMSV.trait1
vec.sim.gamMSV.trait1
plot(vec.der.gamMSV.trait1,vec.sim.gamMSV.trait1)
cor(vec.der.gamMSV.trait1,vec.sim.gamMSV.trait1)

# this is the average allele frequency change in the RANDOM scenario
mean(vec.delta.af.last.gen.seg)
# this is the average allele frequency change in the SELECTED scenario
mean(vec.delta.af.last.gen.sel.seg)

# this is the average homozygosity level of the founders.
# Since they are always fully inbred, the level is 1 and looking at them is pointless
vec.F.base.seg
# this is the average homozygosity level in the last generation in the RANDOM scenario
vec.F.rnd.seg
# this is the average homozygosity level in the last generation in the SELECTED scenario
vec.F.sel.seg


vec.av.D.within.chrom.base.seg
vec.av.D.within.chrom.last.gen.seg

# to calculate delta D (the difference between LD in the SELECTED and the RANDOM)
# scenario, you will have to run this script twice for each scenario
# and save the results
# then, delta D is vec.av.D.within.chrom.last.gen.seg of SELECTED - vec.av.D.within.chrom.last.gen.seg of RANDOM


###############################################################################
